# Supplementary material for: Thermoreversible Polymer Gels in DMF Formed from Charge- and Crystallization-Induced Assembly
Source: Polymers (Basel). 2020 Sep 10;12(9):2056. doi: 10.3390/polym12092056 (PMC7570139; doi:10.3390/polym12092056)
Supplement: Supplementary file 1 [file polymers-12-02056-s001.zip]

Archive with 1 entries (1 files):
- polymers-921208-SI.wmv
